# Supplementary material for: A tuneable minimal cell membrane reveals that two lipid species suffice for life
Source: Nat Commun. 2024 Nov 8;15:9679. doi: 10.1038/s41467-024-53975-y (PMC11549477; doi:10.1038/s41467-024-53975-y)
Supplement: Supplementary file 8 — Source Data [file 41467_2024_53975_MOESM8_ESM.xlsx]

## Sheet: Figure 2
Full TLCs for displayed bands can be found in Supplementary Figure 2

## Sheet: Figure 3
Figure 3E
Sample	A562
POPC Unadapted	0.00653352
POPC Unadapted	0.00709599
POPC Unadapted	0.0201323
POPC Unadapted	0.0202772
POPC Unadapted	0.0223155
POPC Unadapted	0.0284974
POPC Unadapted	0.0324629
POPC Unadapted	0.0358018
POPC Unadapted	0.0369446
POPC Unadapted	0.0378293
POPC Unadapted	0.0389727
POPC Unadapted	0.0406145
POPC Unadapted	0.042246
POPC Unadapted	0.0437753
POPC Unadapted	0.0451301
POPC Unadapted	0.0455412
POPC Unadapted	0.047265
POPC Unadapted	0.0477131
POPC Unadapted	0.0489578
POPC Unadapted	0.0491014
POPC Unadapted	0.0500801
POPC Unadapted	0.0508858
POPC	0.0619969
POPC	0.0642061
POPC	0.071267
POPC	0.0723646
POPC	0.0738702
POPC	0.0769226
POPC	0.0800313
POPC	0.0820252
POPC	0.097173
POPC	0.0990035
POPC	0.106057
POPC	0.10822
POPC	0.0621338
POPC	0.0644367
POPC	0.0696969
POPC	0.0719061
POPC	0.078967
POPC	0.0800646
POPC	0.0815702
POPC	0.0846226
POPC	0.0877313
POPC	0.0897252
POPC	0.104873
D.PG	0.0149974
D.PG	0.0152111
D.PG	0.0155668
D.PG	0.0158971
D.PG	0.0159253
D.PG	0.0159766
D.PG	0.016124
D.PG	0.0162759
D.PG	0.016733
D.PG	0.0169619
D.PG	0.0179069
D.PG	0.0179382
D.PG	0.0184641
D.PG	0.0186101
D.PG	0.0187343
D.PG	0.0190675
D.PG	0.0195247
D.PG	0.0197957
D.PG	0.0198037
D.PG	0.0198324
D.PG	0.019983
D.PG D.PC	0.0147074
D.PG D.PC	0.0167819
D.PG D.PC	0.0167936
D.PG D.PC	0.0177234
D.PG D.PC	0.0182155
D.PG D.PC	0.019388
D.PG D.PC	0.0195499
D.PG D.PC	0.0198466
D.PG D.PC	0.0200404
D.PG D.PC	0.0202187
D.PG D.PC	0.0202234
D.PG D.PC	0.020681
D.PG D.PC	0.0207346
D.PG D.PC	0.0207399
D.PG D.PC	0.0208318
D.PG D.PC	0.0208918
D.PG D.PC	0.0209291
D.PG D.PC	0.0211361
D.PG D.PC	0.0212549
D.PG D.PC	0.0213558
D.PG D.PC	0.0213568
D.PG D.PC	0.021506
D.PG D.PC	0.0215405
D.PG D.PC	0.0215614
D.PG D.PC	0.0215758
D.PG D.PC	0.0215969
D.PG D.PC	0.0216443
D.PG D.PC	0.0216601
D.PG D.PC	0.0217603
D.PG D.PC	0.021771
D.PG D.PC	0.0219949
D.PG D.PC	0.0220642
D.PG D.PC	0.0221104
D.PG D.PC	0.0221794
D.PG D.PC	0.0222868
D.PG D.PC	0.0224639
D.PG D.PC	0.0228794
D.PG D.PC	0.0230868
D.PG D.PC	0.0230993
D.PG D.PC	0.0231861
D.PG D.PC	0.0235122
D.PG D.PC	0.0235579
D.PC	0.0148495
D.PC	0.0152372
D.PC	0.016932
D.PC	0.016975
D.PC	0.0196258
D.PC	0.0229179
D.PC	0.0256202
D.PC	0.0257201
D.PC	0.026885
D.PC	0.0273994
D.PC	0.0294498
D.PC	0.0296628
D.PC	0.0297296
D.PC	0.0298249
D.PC	0.030191
D.PC	0.0302452
D.PC	0.0310128
D.PC	0.031297
D.PC	0.0320711
D.PC	0.0333929
D.PC	0.0337636
D.PC	0.0341373
D.PC	0.0355035
D.PC	0.0366952
D.PC	0.0383476
D.PC	0.0388052
D.PC	0.0102487
D.PC	0.0103779
D.PC	0.0132994
D.PC	0.0138361
D.PC	0.0187377
D.PC	0.0210688
D.PC	0.023168
D.PC	0.0237195
D.PC	0.0242772
D.PC	0.026209
D.PC	0.0271133
D.PC	0.0295728
D.PC	0.0316061
D.PC	0.0319086
D.PC	0.0348845
D.PC	0.0376334
D.PC	0.0437942
D.PC	0.049094
D.PC	0.049135
D.PC	0.0547707
D.PC	0.0588147
D.PC	0.0592177
D.PC	0.0770821
2FA	0.0435972
2FA	0.0491595
2FA	0.050187
2FA	0.052505
2FA	0.0542448
2FA	0.0548584
2FA	0.0575387
2FA	0.0592845
2FA	0.0602026
2FA	0.0604974
2FA	0.0605647
2FA	0.0634567
2FA	0.0646464
2FA	0.0667789
2FA	0.0793327
2FA	0.0812314
POPC Diet Extract	0.0520237
POPC Diet Extract	0.0521584
POPC Diet Extract	0.0524375
POPC Diet Extract	0.0524428
POPC Diet Extract	0.0525905
POPC Diet Extract	0.0526834
POPC Diet Extract	0.0537337
POPC Diet Extract	0.0537694
POPC Diet Extract	0.0547104
POPC Diet Extract	0.0551071
POPC Diet Extract	0.0551273
POPC Diet Extract	0.0553124
POPC Diet Extract	0.0563525
POPC Diet Extract	0.0567857
POPC Diet Extract	0.0568172
POPC Diet Extract	0.0569008
POPC Diet Extract	0.0571456
POPC Diet Extract	0.058266
POPC Diet Extract	0.0585583
POPC Diet Extract	0.0591612
POPC Diet Extract	0.0594318
POPC Diet Extract	0.0594338
POPC Diet Extract	0.0594419
POPC Diet Extract	0.0601793
POPC Diet Extract	0.0606841
POPC Diet Extract	0.0607117
POPC Diet Extract	0.0608543
POPC Diet Extract	0.0609332
POPC Diet Extract	0.0614
POPC Diet Extract	0.0615823
POPC Diet Extract	0.0617759
POPC Diet Extract	0.0620039
POPC Diet Extract	0.0621796
POPC Diet Extract	0.0624512
POPC Diet Extract	0.0624806
POPC Diet Extract	0.0624928
POPC Diet Extract	0.0632815
POPC Diet Extract	0.0633135
POPC Diet Extract	0.0634685
POPC Diet Extract	0.0636672
POPC Diet Extract	0.0637652
POPC Diet Extract	0.0638075
POPC Diet Extract	0.0644676
POPC Diet Extract	0.065157
POPC Diet Extract	0.0654401
POPC Diet Extract	0.0657004
POPC Diet Extract	0.0661536
POPC Diet Extract	0.0664589
POPC Diet Extract	0.0664816
POPC Diet Extract	0.0666307
POPC Diet Extract	0.066666
POPC Diet Extract	0.0668149
POPC Diet Extract	0.0671556
POPC Diet Extract	0.0674179
POPC Diet Extract	0.0677026
POPC Diet Extract	0.0678602
POPC Diet Extract	0.0679547
POPC Diet Extract	0.0680956
POPC Diet Extract	0.0683277
POPC Diet Extract	0.0685426
POPC Diet Extract	0.068907
POPC Diet Extract	0.0693878
POPC Diet Extract	0.0700033
POPC Diet Extract	0.0701262
POPC Diet Extract	0.0709066
POPC Diet Extract	0.0714951
POPC Diet Extract	0.0716926
POPC Diet Extract	0.0720872
POPC Diet Extract	0.0732358
POPC Diet Extract	0.0734114
POPC Diet Extract	0.0738629
POPC Diet Extract	0.0742563
POPC Diet Extract	0.0742876
POPC Diet Extract	0.0747573
POPC Diet Extract	0.0747873
POPC Diet Extract	0.0758267
POPC Diet Extract	0.0760899
POPC Diet Extract	0.0761171
POPC Diet Extract	0.0762476
POPC Diet Extract	0.0766763
POPC Diet Extract	0.0772128
POPC Diet Extract	0.0774373
POPC Diet Extract	0.0774598
POPC Diet Extract	0.077513
POPC Diet Extract	0.0799202
POPC Diet Extract	0.0813239
POPC Diet Extract	0.0814659
POPC Diet Extract	0.0842894
POPC Diet Extract	0.0845417
POPC Diet Extract	0.0859334
POPC Diet Extract	0.0863103
POPC Diet Extract	0.0901183
POPC Diet Extract	0.0908576
POPC Diet Extract	0.0917776
POPC Diet Extract	0.091918
POPC Diet Extract	0.0928046
POPC Diet Extract	0.0932382
POPC Diet Extract	0.09508
POPC Diet Extract	0.0951456
POPC Diet Extract	0.0953013
POPC Diet Extract	0.0955861
POPC Diet Extract	0.0966815
POPC Diet Extract	0.0971521
POPC Diet Extract	0.0984326
POPC Diet Extract	0.099813

## Sheet: Figure 4
4a
M. Mycoides
Sample	A562
POPC	0.0619969
POPC	0.0642061
POPC	0.071267
POPC	0.0723646
POPC	0.0738702
POPC	0.0769226
POPC	0.0800313
POPC	0.0820252
POPC	0.097173
POPC	0.0990035
POPC	0.106057
POPC	0.10822
POPC	0.0621338
POPC	0.0644367
POPC	0.0696969
POPC	0.0719061
POPC	0.078967
POPC	0.0800646
POPC	0.0815702
POPC	0.0846226
POPC	0.0877313
POPC	0.0897252
POPC	0.104873
D.PC	0.0148495
D.PC	0.0152372
D.PC	0.016932
D.PC	0.016975
D.PC	0.0196258
D.PC	0.0229179
D.PC	0.0256202
D.PC	0.0257201
D.PC	0.026885
D.PC	0.0273994
D.PC	0.0294498
D.PC	0.0296628
D.PC	0.0297296
D.PC	0.0298249
D.PC	0.030191
D.PC	0.0302452
D.PC	0.0310128
D.PC	0.031297
D.PC	0.0320711
D.PC	0.0333929
D.PC	0.0337636
D.PC	0.0341373
D.PC	0.0355035
D.PC	0.0366952
D.PC	0.0383476
D.PC	0.0388052
D.PC	0.0102487
D.PC	0.0103779
D.PC	0.0132994
D.PC	0.0138361
D.PC	0.0187377
D.PC	0.0210688
D.PC	0.023168
D.PC	0.0237195
D.PC	0.0242772
D.PC	0.026209
D.PC	0.0271133
D.PC	0.0295728
D.PC	0.0316061
D.PC	0.0319086
D.PC	0.0348845
D.PC	0.0376334
D.PC	0.0437942
D.PC	0.049094
D.PC	0.049135
D.PC	0.0547707
D.PC	0.0588147
D.PC	0.0592177
D.PC	0.0770821
JCVI-Syn3A
POPC	0.0156665
POPC	0.0209592
POPC	0.0238946
POPC	0.0264019
POPC	0.030645
POPC	0.0311074
POPC	0.0333706
POPC	0.0340506
POPC	0.0386367
POPC	0.0407744
POPC	0.0410412
POPC	0.0416237
POPC	0.0417737
POPC	0.0442816
POPC	0.0471211
POPC	0.0483158
POPC	0.0514495
POPC	0.0517423
POPC	0.0536551
POPC	0.0551796
POPC	0.057369
POPC	0.0583066
POPC	0.0587986
POPC	0.0598632
POPC	0.06167
POPC	0.0629365
POPC	0.0641086
POPC	0.0695624
POPC	0.0800093
POPC	0.0805085
POPC	0.0805566
POPC	0.0819434
POPC	0.0865175
POPC	0.0871221
POPC	0.0945606
POPC	0.0991814
POPC	0.101689
POPC	0.10873
POPC	0.113669
POPC	0.116783
POPC	0.133935
D.POPC	0.0231773
D.POPC	0.0280396
D.POPC	0.0302479
D.POPC	0.030661
D.POPC	0.0312518
D.POPC	0.031334
D.POPC	0.0323755
D.POPC	0.0337356
D.POPC	0.0350981
D.POPC	0.0378986
D.POPC	0.0387866
D.POPC	0.0396207
D.POPC	0.0421499
D.POPC	0.0428465
D.POPC	0.0434935
D.POPC	0.0442524
D.POPC	0.0447129
D.POPC	0.044804
D.POPC	0.0462703
D.POPC	0.0464962
D.POPC	0.0466624
D.POPC	0.0489172
D.POPC	0.0499987
D.POPC	0.0519247
D.POPC	0.0520224
D.POPC	0.0524496
D.POPC	0.0535792
D.POPC	0.0542639
D.POPC	0.0553827
D.POPC	0.0646293
D.POPC	0.066883
4c	Syn3 FBS	Syn3 POPC	Syn3 D.PC
Normal	278	48	77
Internal Membranes	65	15	58
Intracellular Tubules	106	4	11
Total	449	67	146

## Sheet: Figure 5
5b/d
M. Mycoides Growth			M mycoides Osmotic Sensitivity (Lysed Fraction)			M. Mycoides Permeability
Sample	A562	Condition	Replicate 1	Replicate 2	Replicate 3	Replicate 1	Replicate 2	Replicate 3
POPC Ent POPC	0.00429848	POPC	0.30124	0.35237	0.33248	3.1036	3.2362	3.2179
POPC Ent POPC	0.0074029	Ent POPC	0.65902	0.76211	0.86032	4.6112	4.4508	4.2446
POPC Ent POPC	0.0122307	Racemic Mixture	0.56214	0.72856	0.61412	6.9254	7.1938	6.6443
POPC Ent POPC	0.0123333
POPC Ent POPC	0.018153
POPC Ent POPC	0.021056
POPC Ent POPC	0.02509
POPC Ent POPC	0.0255263
POPC Ent POPC	0.0288203
POPC Ent POPC	0.0296501
POPC Ent POPC	0.0308897
POPC Ent POPC	0.0311459
POPC Ent POPC	0.032893
POPC Ent POPC	0.0329705
POPC Ent POPC	0.033683
POPC Ent POPC	0.0344439
POPC Ent POPC	0.0347836
POPC Ent POPC	0.0350144
POPC Ent POPC	0.044089
POPC Ent POPC	0.0466786
POPC Ent POPC	0.0510952
POPC Ent POPC	0.0522458
POPC	0.0619969
POPC	0.0642061
POPC	0.071267
POPC	0.0723646
POPC	0.0738702
POPC	0.0769226
POPC	0.0800313
POPC	0.0820252
POPC	0.097173
POPC	0.0990035
POPC	0.106057
POPC	0.10822
POPC	0.0621338
POPC	0.0644367
POPC	0.0696969
POPC	0.0719061
POPC	0.078967
POPC	0.0800646
POPC	0.0815702
POPC	0.0846226
POPC	0.0877313
POPC	0.0897252
POPC	0.104873
Ent POPC	0.0228867
Ent POPC	0.0231604
Ent POPC	0.0310228
Ent POPC	0.0339397
Ent POPC	0.0401392
Ent POPC	0.0469324
Ent POPC	0.047088
Ent POPC	0.0499187
Ent POPC	0.0515369
Ent POPC	0.0523919
Ent POPC	0.0530169
Ent POPC	0.0546358
Ent POPC	0.0550553
Ent POPC	0.0555248
Ent POPC	0.0560531
Ent POPC	0.0563609
Ent POPC	0.0570798
Ent POPC	0.0572556
Ent POPC	0.057289
Ent POPC	0.0573191
Ent POPC	0.0574539
Ent POPC	0.0594447
Ent POPC	0.0609431
Ent POPC	0.0609664
Ent POPC	0.0613171
Ent POPC	0.0613559
Ent POPC	0.0614961
Ent POPC	0.0652292
Ent POPC	0.068975
Ent POPC	0.0690353
Ent POPC	0.071323
Ent POPC	0.0864639
Ent POPC	0.0901164
Ent POPC	0.104347
Ent POPC	0.105334
Ent POPC	0.110624
Ent POPC	0.111145
5c/e
Sample	Final_Growth		JCVI-Syn3A Osmotic Sensitivity (Lysed Fraction)			JCVI-Syn3A Permeability
POPC	0.0156665	Condition	Replicate 1	Replicate 2	Replicate 3	Replicate 1	Replicate 2	Replicate 3
POPC	0.0209592	POPC	0.57972	0.64056	0.59483	3.1302	3.0811	3.0546
POPC	0.0238946	Ent POPC	0.79394	0.75653	0.73902	3.9862	3.1099	3.6083
POPC	0.0264019	Racemic Mixture	0.9381	0.86303	0.89587	5.1231	5.7486	4.8315
POPC	0.030645
POPC	0.0311074
POPC	0.0333706
POPC	0.0340506
POPC	0.0386367
POPC	0.0407744
POPC	0.0410412
POPC	0.0416237
POPC	0.0417737
POPC	0.0442816
POPC	0.0471211
POPC	0.0483158
POPC	0.0514495
POPC	0.0517423
POPC	0.0536551
POPC	0.0551796
POPC	0.057369
POPC	0.0583066
POPC	0.0587986
POPC	0.0598632
POPC	0.06167
POPC	0.0629365
POPC	0.0641086
POPC	0.0695624
POPC	0.0800093
POPC	0.0805085
POPC	0.0805566
POPC	0.0819434
POPC	0.0865175
POPC	0.0871221
POPC	0.0945606
POPC	0.0991814
POPC	0.101689
POPC	0.10873
POPC	0.113669
POPC	0.116783
POPC	0.133935
Ent POPC	0.000473042
Ent POPC	0.00156478
Ent POPC	0.00399624
Ent POPC	0.00454277
Ent POPC	0.00590537
Ent POPC	0.00664871
Ent POPC	0.00670109
Ent POPC	0.00785117
Ent POPC	0.00848699
Ent POPC	0.0105983
Ent POPC	0.0112541
Ent POPC	0.0121188
Ent POPC	0.0138234
Ent POPC	0.0159422
Ent POPC	0.0179386
Ent POPC	0.0180083
Ent POPC	0.0190519
Ent POPC	0.0205204
Ent POPC	0.0212234
Ent POPC	0.0229599
Ent POPC	0.0235667
Ent POPC	0.0248111
Ent POPC	0.025402
Ent POPC	0.0295964
Ent POPC	0.0310842
Ent POPC	0.0338769
Ent POPC	0.0360607
Ent POPC	0.0364842
Ent POPC	0.0376525
Ent POPC	0.0376695
Ent POPC	0.0378508
Ent POPC	0.0401515
Ent POPC	0.0414425
Ent POPC	0.0424795
Ent POPC	0.0514279
Ent POPC	0.0533621
Ent POPC	0.0578159
Ent POPC	0.0633338
POPC Ent POPC	0.000622438
POPC Ent POPC	0.00126917
POPC Ent POPC	0.00149536
POPC Ent POPC	0.00341293
POPC Ent POPC	0.00387101
POPC Ent POPC	0.00490557
POPC Ent POPC	0.00541379
POPC Ent POPC	0.00552496
POPC Ent POPC	0.00656915
POPC Ent POPC	0.00738576
POPC Ent POPC	0.00858983
POPC Ent POPC	0.00990085
POPC Ent POPC	0.0108026
POPC Ent POPC	0.0128362
POPC Ent POPC	0.0163333
POPC Ent POPC	0.0179338
POPC Ent POPC	0.0187629

## Sheet: Figure 6
Table 1
	C-Laurdan GP
POPC	0.22031
	0.22828
	0.2176
Ent POPC	0.19215
	0.20944
	0.20034
Racemic Mixture	0.19648
	0.2133
	0.23311

## Sheet: Supplementary Figure 3
Figure S3A
pH	Sample 1	Sample 2	Sample 3
7.5	0.5795	0.5945	0.5608
7.44	0.4949	0.5082	0.508
7.38	0.4878	0.476	0.4758
7.33	0.4684	0.4507	0.4462
7.27	0.4466	0.4256	0.4243
7.22	0.4022	0.395	0.3987
7.16	0.3812	0.3718	0.384
7.11	0.3673	0.3563	0.3822
7.06	0.3472	0.3334	0.3307
7.01	0.3109	0.3097	0.3184
6.96	0.2826	0.2917	0.2985
6.9	0.2127	0.21	0.2119
6.85	0.266	0.2552	0.2544
6.79	0.2438	0.2395	0.2375
6.74	0.2312	0.2237	0.2226
6.69	0.2127	0.21	0.2119
6.63	0.2088	0.1983	0.2069
6.57	0.1928	0.1885	0.1869
6.51	0.1767	0.1745	0.1822
6.45	0.1652	0.1637	0.1616
6.39	0.1497	0.1531	0.1556
6.33	0.1427	0.143	0.1423
6.26	0.1356	0.1343	0.134
6.2	0.1244	0.1273	0.1263
6.12	0.1186	0.1201	0.1204
6.05	0.1112	0.1141	0.1133
5.97	0.1058	0.1091	0.1087
5.87	0.101	0.1036	0.103
5.78	0.0977	0.0995	0.0997
5.66	0.0938	0.0957	0.0957
5.52	0.0892	0.0922	0.0926
Figure S3B
Sample	Average A562	Average OD600
1	-0.081255	0.16251
2	-0.061194	0.122388
3	-0.0598804	0.119761
4	-0.0663846	0.132769
5	-0.0528186	0.0917996
6	-0.0458998	0.0792456
7	-0.0403064	0.0806128
8	-0.0308892	0.0566378

## Sheet: Supplementary Figure 4
S4b
Time (h)	Blank	Mycoides POPC	Mycoides Membrane Transplant	Mycoides 2FA	Mycoides POPC Unadapted	Mycoides D.PC	Mycoides D.PC + D.PG	Mycoides D.PG
0	0.51	0.52	0.51	0.51	0.51	0.52	0.56	0.56
3	0.57	0.58	0.58	0.58	0.59	0.58	0.59	0.58
6	0.6	0.6	0.6	0.6	0.6	0.61	0.62	0.62
9	0.62	0.51	0.58	0.59	0.6	0.61	0.62	0.62
12	0.63	0.4	0.53	0.56	0.59	0.63	0.64	0.64
15	0.61	0.32	0.46	0.52	0.58	0.62	0.63	0.63
18	0.59	0.28	0.36	0.46	0.56	0.61	0.62	0.62
21	0.61	0.25	0.29	0.36	0.55	0.6	0.61	0.61
24	0.6	0.18	0.22	0.31	0.54	0.59	0.6	0.6
27	0.59	0.17	0.19	0.25	0.51	0.58	0.59	0.59
30	0.58	0.16	0.18	0.23	0.47	0.57	0.58	0.58
33	0.57	0.15	0.17	0.21	0.44	0.55	0.56	0.56
36	0.56	0.15	0.16	0.2	0.4	0.52	0.54	0.56
39	0.55	0.14	0.15	0.19	0.35	0.49	0.52	0.53
42	0.54	0.13	0.14	0.18	0.3	0.46	0.5	0.51
45	0.53	0.12	0.13	0.17	0.26	0.43	0.47	0.48
48	0.52	0.12	0.12	0.16	0.22	0.4	0.44	0.45
51	0.51	0.11	0.12	0.15	0.18	0.36	0.42	0.43
54	0.5	0.11	0.11	0.15	0.17	0.32	0.4	0.41
57	0.49	0.1	0.11	0.14	0.16	0.28	0.38	0.39
60	0.48	0.11	0.1	0.14	0.16	0.25	0.35	0.36
63	0.46	0.11	0.1	0.13	0.15	0.23	0.32	0.33
66	0.44	0.1	0.11	0.13	0.15	0.21	0.29	0.3
69	0.42	0.11	0.1	0.12	0.14	0.19	0.26	0.27
72	0.4	0.11	0.11	0.11	0.14	0.17	0.23	0.24
75	0.38	0.11	0.11	0.11	0.14	0.15	0.2	0.21
S4b
Time (h)	Blank	Syn3A FBS	Syn3A POPC	Syn3A D.PC
0	0.51	0.42	0.51	0.52
3	0.57	0.54	0.61	0.57
6	0.6	0.58	0.6	0.61
9	0.62	0.56	0.6	0.6
12	0.63	0.5	0.59	0.6
15	0.61	0.45	0.58	0.59
18	0.59	0.4	0.57	0.59
21	0.61	0.35	0.56	0.58
24	0.6	0.3	0.55	0.58
27	0.59	0.27	0.53	0.57
30	0.58	0.24	0.49	0.57
33	0.57	0.21	0.44	0.55
36	0.56	0.2	0.38	0.52
39	0.55	0.19	0.34	0.49
42	0.54	0.18	0.29	0.46
45	0.53	0.17	0.26	0.43
48	0.52	0.16	0.23	0.4
51	0.51	0.15	0.2	0.38
54	0.5	0.15	0.17	0.35
57	0.49	0.14	0.16	0.32
60	0.48	0.14	0.16	0.3
63	0.46	0.13	0.15	0.28
66	0.44	0.13	0.15	0.26
69	0.42	0.12	0.14	0.24
72	0.4	0.11	0.14	0.22
75	0.38	0.11	0.14	0.2
S4c
Time (h)	Blank	MycoidesEnt POPC	Mycoides POPC Ent POPC	Syn3A POPC	Syn3A Ent POPC	Syn3A POPC Ent POPC
0	0.51	0.52	0.52	0.51	0.52	0.52
3	0.57	0.58	0.57	0.61	0.58	0.58
6	0.6	0.6	0.6	0.6	0.61	0.61
9	0.62	0.61	0.61	0.6	0.61	0.61
12	0.63	0.61	0.6	0.59	0.63	0.63
15	0.61	0.6	0.59	0.58	0.62	0.62
18	0.59	0.59	0.58	0.57	0.61	0.61
21	0.61	0.58	0.57	0.56	0.6	0.6
24	0.6	0.56	0.56	0.55	0.59	0.59
27	0.59	0.5	0.55	0.53	0.58	0.58
30	0.58	0.46	0.51	0.49	0.57	0.57
33	0.57	0.42	0.47	0.44	0.55	0.55
36	0.56	0.37	0.43	0.38	0.51	0.52
39	0.55	0.32	0.39	0.34	0.47	0.49
42	0.54	0.28	0.35	0.29	0.43	0.46
45	0.53	0.23	0.31	0.26	0.39	0.42
48	0.52	0.18	0.28	0.23	0.35	0.39
51	0.51	0.17	0.25	0.2	0.31	0.36
54	0.5	0.16	0.23	0.17	0.28	0.33
57	0.49	0.15	0.21	0.16	0.25	0.3
60	0.48	0.14	0.19	0.16	0.23	0.28
63	0.46	0.13	0.17	0.15	0.21	0.26
66	0.44	0.12	0.15	0.15	0.19	0.24
69	0.42	0.12	0.13	0.14	0.17	0.22
72	0.4	0.11	0.12	0.14	0.15	0.2
75	0.38	0.11	0.11	0.14	0.13	0.18

## Sheet: Supplementary Figure 5
S5A (M. Mycoides)
Time (h)	FBS	POPC	Ent POPC	D. PC	FBS PR	POPC PR	Ent POPC PR	D. PC PR	FBS StDev	POPC StDev	Ent POPC StDev	D. PC StDev	FBS PR StDev	POPC PR StDev	Ent POPC PR StDev	D.PC PR StDev
2	0.016	0.0228667	0.0117823	0.01806	0.558333	0.573333	0.587667	0.568333	0.002	0.00222785	0.00333712	0.00324982	0.0272274	0.00750555	0.0083865	0.0296704
4	0.142	0.0228667	0.0117823	0.01806	0.729	0.788567	0.794109	0.79097	0.005	0.00222785	0.00333712	0.00324982	0.0025	0.00111393	0.00166856	0.00162491
6	0.304	0.0228667	0.0134654	0.01806	0.648	0.769	0.793267	0.781667	0.0147986	0.00222785	0.00381385	0.00324982	0.00739932	0.001	0.00190693	0.0011547
8	0.637	0.0228667	0.0153891	0.01806	0.4815	0.757	0.764667	0.776	0.0209523	0.00222785	0.00435869	0.00324982	0.0104762	0.00360555	0.00776745	0.002
10	0.829	0.0228667	0.0175875	0.01806	0.3855	0.741667	0.746	0.763333	0.0269072	0.00222785	0.00498136	0.00324982	0.0134536	0.00321455	0.007	0.00305505
12	0.977667	0.0362667	0.0201	0.02306	0.311167	0.740667	0.74	0.751333	0.00665833	0.0046694	0.00569298	0.00323687	0.00332916	0.00378594	0.002	0.00152753
14	1.02767	0.0767333	0.0659	0.07146	0.286167	0.723	0.738667	0.745333	0.0230723	0.0232436	0.00929677	0.00401632	0.0115362	0.005	0.00776745	0.00568624
16	1.14233	0.150167	0.127167	0.126667	0.294333	0.707883	0.736417	0.736667	0.00723418	0.0452267	0.00748888	0.00351188	0.00832666	0.0148641	0.00374444	0.00175594
18	1.214	0.2933	0.246933	0.245	0.283667	0.68268	0.701227	0.702	0.00655744	0.0806326	0.00860717	0.0135277	0.012897	0.032253	0.00344287	0.0054111
20	1.27333	0.565922	0.414756	0.350333	0.277667	0.573631	0.634098	0.659867	0.0632166	0.0997062	0.0169297	0.00814453	0.00907377	0.0398825	0.00677189	0.00325781
22	1.20267	0.702233	0.498667	0.415	0.278	0.519107	0.600533	0.634	0.0327159	0.1095	0.02835	0.00360555	0.0121655	0.0438	0.01134	0.00144222
24	1.219	0.839244	0.612933	0.482	0.266667	0.464302	0.554827	0.6072	0.0208806	0.0969606	0.0317784	0.00655744	0.00321455	0.0387842	0.0127114	0.00262298
26	1.23933	1.11327	0.841467	0.571	0.238333	0.427667	0.463413	0.5716	0.00907377	0.0728849	0.0397887	0.00818535	0.00702377	0.0117189	0.0159155	0.00327414
S5B (JCVI-Syn3A)	FBS				POPC				D POPC							FBS PR				POPC PR				D POPC PR
Time	FBS 1	FBS 2	FBS 3	FBS Avg	POPC 1	POPC 2	POPC 3	POPC Avg	D PC 1	D PC 2	D PC 3	D PC Avg	F SD	P SD	D SD	FBS 1 PR	FBS 2 PR	FBS 3 PR	FBS Avg PR	POPC 1 PR	POPC 2 PR	POPC 3 PR	POPC Avg PR	D PC 1 PR	D PC 2 PR	D PC 3 PR	D PC Avg PR	F SD PR	P SD PR	D SD PR
7.5	0.0181	0.0213	0.0249	0.0214333	0.0183	0.0192	0.0175	0.0183333	0.0168	0.0165	0.0153	0.0162	0.00340196	0.00085049	0.000793725	0.6312	0.6286	0.6301	0.629967	0.6465	0.6437	0.6414	0.643867	0.6815	0.6832	0.6825	0.6824	0.00130512	0.00255408	0.0008544
9	0.0242	0.0451	0.0304	0.0332333	0.0191	0.0203	0.0185	0.0193	0.0159	0.0172	0.0154	0.0161667	0.0107342	0.000916515	0.000929157	0.5999	0.6003	0.6012	0.600467	0.6291	0.6285	0.6252	0.6276	0.6745	0.6713	0.6788	0.674867	0.000665833	0.0021	0.00376342
10.5	0.0655	0.0596	0.0728	0.0659667	0.0209	0.0215	0.0221	0.0215	0.0175	0.0186	0.0191	0.0184	0.00661236	0.0006	0.000818535	0.5732	0.5744	0.5721	0.573233	0.616	0.6088	0.6134	0.612733	0.6652	0.6631	0.6673	0.6652	0.00115036	0.003646	0.0021
12	0.1026	0.0984	0.1186	0.106533	0.0216	0.0235	0.0231	0.0227333	0.0167	0.0232	0.0231	0.021	0.010659	0.00100167	0.00372424	0.5542	0.5471	0.5499	0.5504	0.6082	0.6076	0.5993	0.605033	0.6469	0.645	0.6471	0.646333	0.00357631	0.00497427	0.00115902
13.5	0.1498	0.1562	0.1377	0.1479	0.0272	0.0236	0.0296	0.0268	0.0143	0.0231	0.0227	0.0200333	0.00939521	0.00301993	0.00496924	0.4473	0.4547	0.4504	0.4508	0.5655	0.5675	0.5682	0.567067	0.6113	0.6158	0.6164	0.6145	0.00371618	0.00140119	0.00278747
15	0.2348	0.2442	0.2547	0.244567	0.051	0.0487	0.0412	0.0469667	0.0204	0.029	0.031	0.0268	0.00995507	0.00512478	0.00563205	0.3897	0.3804	0.3932	0.387767	0.5251	0.5363	0.559	0.540133	0.6011	0.6104	0.6087	0.606733	0.00661539	0.017272	0.0049521
16.5	0.3164	0.3315	0.3099	0.319267	0.0702	0.049	0.05	0.0564	0.028	0.0278	0.0425	0.0327667	0.0110817	0.0119616	0.00842991	0.3413	0.3493	0.3428	0.344467	0.5052	0.4968	0.5014	0.501133	0.5853	0.5802	0.5844	0.5833	0.00425245	0.00420634	0.00272213
18	0.3799	0.3854	0.3684	0.3779	0.0771	0.0651	0.0671	0.0697667	0.0336	0.0339	0.0363	0.0346	0.00867468	0.0064291	0.00147986	0.3031	0.3091	0.3128	0.308333	0.4661	0.4662	0.4712	0.467833	0.5479	0.5503	0.5512	0.5498	0.00489524	0.00291605	0.00170587
19.5	0.4253	0.4439	0.4403	0.4365	0.0986	0.0828	0.0866	0.0893333	0.0421	0.0377	0.043	0.0409333	0.00986509	0.00824702	0.00283608	0.2771	0.2833	0.276	0.2788	0.4432	0.4328	0.454386	0.443462	0.5184	0.5175	0.5193	0.5184	0.00393573	0.0107954	0.0009
21	0.4418	0.4608	0.45	0.450867	0.1262	0.1013	0.0991	0.108867	0.0488	0.0436	0.0492	0.0472	0.0095296	0.0150514	0.0031241	0.2533	0.2454	0.2441	0.2476	0.4158	0.4103	0.4097	0.411933	0.4887	0.4965	0.4963	0.493833	0.00497896	0.00336204	0.00444672
22.5	0.4613	0.4761	0.4487	0.462033	0.1424	0.1199	0.1184	0.1269	0.0613	0.0548	0.0565	0.0575333	0.0137147	0.0134443	0.00337095	0.2301	0.2353	0.2261	0.2305	0.3772	0.3699	0.3685	0.371867	0.4713	0.4765	0.4698	0.472533	0.00461303	0.00467155	0.00351615
24	0.4722	0.4814	0.4627	0.4721	0.1617	0.1374	0.1442	0.147767	0.0679	0.0655	0.0687	0.0673667	0.0093504	0.0125365	0.00166533	0.2202	0.2088	0.2092	0.212733	0.3431	0.3383	0.3438	0.341733	0.4478	0.4513	0.4496	0.449567	0.00646942	0.00299388	0.00175024
25.5	0.4722	0.4814	0.4627	0.4721	0.2013	0.1865	0.1756	0.1878	0.0802	0.0744	0.0732	0.0759333	0.0093504	0.0128992	0.00374344	0.1934	0.1967	0.193	0.194367	0.3167	0.3115	0.3109	0.313033	0.4302	0.4354	0.4279	0.431167	0.0020306	0.00318957	0.00384231
27	0.4722	0.4814	0.4627	0.4721	0.2142	0.212	0.1982	0.208133	0.0889	0.0796	0.0801	0.0828667	0.0093504	0.00867256	0.005231	0.1894	0.1905	0.1903	0.190067	0.3037	0.3052	0.2947	0.3012	0.4094	0.408	0.4112	0.409533	0.000585947	0.00567891	0.00160416
28.5	0.4722	0.4814	0.4627	0.4721	0.2501	0.2411	0.2263	0.239167	0.0922	0.0898	0.0881	0.0900333	0.0093504	0.0120172	0.00205994	0.1874	0.1884	0.1861	0.1873	0.2896	0.2912	0.2917	0.290833	0.3722	0.3877	0.3895	0.383133	0.00115326	0.00109697	0.00951122
S5C
	M FBS			M POPC			M D.PC			S FBS			S POPC			S D.PC
OD600	1.209	1.243	1.205	0.875733	0.912667	0.729333	0.488	0.475	0.483	0.4722	0.4814	0.4627	0.1617	0.1374	0.1442	0.0679	0.0655	0.0687
PR	0.268	0.263	0.269	0.449707	0.434933	0.508267	0.6048	0.61	0.6068	0.2202	0.2088	0.2092	0.3431	0.3383	0.3438	0.4478	0.4513	0.4496
CFU	12500000000	12500000000	6250000000	500000000	625000000	375000000	375000000	250000000	250000000	2812500000	4375000000	4062500000	2187500000	4687500000	14375000000	181250000	131250000	256250000
CFU Log 10	10.0969	10.0969	9.79588	8.69897	8.79588	8.57403	8.57403	8.39794	8.39794	9.44909	9.64098	9.60879	9.33995	9.67094	10.1576	8.25828	8.1181	8.40866
M. mtcoides FBS and POPC CFU Plate					M. mycoides D.PC CFU Plate					JCVI-Syn3A FBS CFU Plate					JCVI-Syn3A POPC and D.PC CFU Plate

## Sheet: Supplementary Figure 7
S7a (M. mycoides)	POPC			Ent POPC			POPC Ent POPC
Time (h)
0	0	0	0	0	0	0	0	0	0
1	0.0022125	0.003325	0.002	0.001875	0.0018625	0.0008625	0.0003875	0.001625	0.00055
2	0.004425	0.00665	0.004	0.00375	0.003725	0.001725	0.000775	0.00325	0.0011
3	0.0066375	0.009975	0.006	0.005625	0.0055875	0.0025875	0.0011625	0.004875	0.00165
4	0.00885	0.0133	0.008	0.0075	0.00745	0.00345	0.00155	0.0065	0.0022
5	0.0110625	0.016625	0.01	0.009375	0.0093125	0.0043125	0.0019375	0.008125	0.00275
6	0.013275	0.01995	0.012	0.01125	0.011175	0.005175	0.002325	0.00975	0.0033
7	0.0154875	0.023275	0.014	0.013125	0.0130375	0.0060375	0.0027125	0.011375	0.00385
8	0.0177	0.0266	0.016	0.015	0.0149	0.0069	0.0031	0.013	0.0044
9	0.0327	0.0448	0.0309	0.0135	0.0221	0.0148	0.0128	0.0165	0.0209
10	0.0465	0.0587	0.0481	0.0235	0.0237	0.0291	0.0255	0.021	0.027
11	0.0613	0.0766	0.0598	0.0237	0.021	0.0248	0.0226	0.0196	0.0238
12	0.0828	0.0993	0.0868	0.0245	0.0297	0.0302	0.0224	0.0214	0.0266
13	0.125	0.1355	0.121	0.0304	0.0201	0.0296	0.0272	0.0219	0.0239
14	0.169	0.1793	0.173	0.0393	0.0341	0.0376	0.031	0.026	0.0314
15	0.2401	0.2566	0.2441	0.0502	0.0405	0.0427	0.0331	0.0323	0.0299
16	0.3341	0.3301	0.3302	0.0612	0.0397	0.0521	0.0283	0.0387	0.0361
17	0.4215	0.4046	0.4236	0.0672	0.0569	0.0661	0.0341	0.0397	0.0427
18	0.4987	0.4703	0.527	0.0976	0.07	0.09	0.0393	0.0448	0.0484
19	0.5998	0.5597	0.6251	0.1179	0.0845	0.1031	0.0429	0.0484	0.0509
20	0.705	0.6792	0.7456	0.1463	0.1049	0.139	0.0575	0.0586	0.0601
21	0.8273	0.8107	0.8864	0.1652	0.1394	0.1784	0.0616	0.0699	0.0793
22	0.9501	0.9269	1.0163	0.1765	0.1871	0.22	0.0673	0.08	0.0883
23	1.0584	1.0146	1.1269	0.1888	0.2003	0.2382	0.0863	0.1024	0.1193
24	1.1307	1.1307	1.2594	0.183	0.2247	0.2629	0.1016	0.1221	0.1252
25	1.1687	1.1687	1.3573	0.1868	0.2353	0.2798	0.126	0.1316	0.1409
S5B (JCVI-Syn3B)	POPC			Ent POPC			POPC + Ent POPC
Time	POPC 1	POPC 2	POPC 3	Ent POPC 1	Ent POPC 2	Ent POPC 3	POPC + Ent POPC 1	POPC + Ent POPC 2	POPC + Ent POPC 3
12	0.0316	0.0435	0.0331	0.0272	0.0301	0.0149	0.0141	0.0213	0.0227
13.5	0.0372	0.0436	0.0396	0.0271	0.0304	0.0153	0.0134	0.0221	0.0234
15	0.051	0.0487	0.0412	0.0292	0.0401	0.0214	0.0218	0.0297	0.0313
16.5	0.0702	0.049	0.05	0.0343	0.0314	0.0307	0.0292	0.0298	0.0414
18	0.0771	0.0651	0.0671	0.0347	0.0414	0.0427	0.0327	0.0341	0.0386
19.5	0.0986	0.0828	0.0866	0.0424	0.0513	0.0482	0.0414	0.0386	0.0424
21	0.1262	0.1013	0.0991	0.0502	0.0586	0.0592	0.0492	0.0436	0.0488
22.5	0.1424	0.1199	0.1184	0.0646	0.0653	0.0647	0.0586	0.0562	0.0576
24	0.1617	0.1374	0.1442	0.0742	0.0787	0.0762	0.0683	0.0676	0.0701
25.5	0.2013	0.1665	0.1756	0.0897	0.0921	0.0963	0.0804	0.0776	0.0793
27	0.2142	0.212	0.1982	0.1087	0.1103	0.1041	0.0921	0.0913	0.0947
28.5	0.2501	0.2411	0.2263	0.1201	0.1286	0.1196	0.1007	0.0996	0.1103
